# Supplementary material for: N′-Phenylacetohydrazide Derivatives as Potent Ebola Virus Entry Inhibitors with an Improved Pharmacokinetic Profile
Source: J Med Chem. 2023 Apr 6;66(8):5465–83. doi: 10.1021/acs.jmedchem.2c01785 (PMC10150359; doi:10.1021/acs.jmedchem.2c01785)
Supplement: Supplementary file 2 — jm2c01785_si_002.csv [file jm2c01785_si_002.csv]

Compound	SMILES	Antiviral activity EC50 (µM) or %inh@10µM (pEBOV)	Antiviral activity against replicative EBOV EC50 (µM)
1	O=C(CNCCC1CCN(CC2=CC=CC=C2)CC1)NN3C(C=CC=C4)=C4C5=C3C=CC=C5	0.37 µM	1.50 µM
2	O=C(CCNCCC1CCN(CC2=CC=CC=C2)CC1)NN3C(C=CC=C4)=C4C5=C3C=CC=C5	0.16 µM	0.52 µM
3	O=C(CCN1CCN(C)CC1)NN2C(C=CC=C3)=C3C4=C2C=CC=C4	2.40 µM
4	O=C(CN(C)C)NN1C(C=CC=C2)=C2C3=C1C=CC=C3	<75%@10µM
5	O=C(CCN(C)C)NN1C(C=CC=C2)=C2C3=C1C=CC=C3	<75%@10µM
6	O=C(CCN1CCCC1)NN2C(C=CC=C3)=C3C4=C2C=CC=C4	1.29 µM
7	O=C(CCN1CCCCC1)NN2C(C=CC=C3)=C3C4=C2C=CC=C4	2.80 µM
8	O=C(CCl)NN1C(C=CC=C2)=C2C3=C1C=CC=C3	<75%@10µM
9	O=C(CNCCC1CCN(CC2=CC=CC=C2)CC1)NC3C4=CC=CC=C4C5=C3C=CC=C5	1.70 µM	0.25 µM
10	O=C(CNCCC1CCN(CC2=CC=CC=C2)CC1)NN(C3=CC=CC=C3)C4=CC=CC=C4	3.13 µM	1.90 µM
11	O=C(CCNCCC1CCN(CC2=CC=CC=C2)CC1)NN(C3=CC=CC=C3)C4=CC=CC=C4	0.05 µM	0.30 µM
12	O=C(CNCCN1CCN(CC2=CC=CC=C2)CC1)NN(C3=CC=CC=C3)C4=CC=CC=C4	2.17 µM	7.80 µM
13	O=C(CCNCCN1CCN(CC2=CC=CC=C2)CC1)NN(C3=CC=CC=C3)C4=CC=CC=C4	0.58 µM	2.70 µM
14	O=C(CCN1CCN(C)CC1)NN(C2=CC=CC=C2)C3=CC=CC=C3	0.27 µM	> 100 µM
15	O=C(CN1CCN(C2=CC=CC=C2)CC1)NN(C3=CC=CC=C3)C4=CC=CC=C4	> 100 µM
16	O=C(CCN1CCN(C2=CC=CC=C2)CC1)NN(C3=CC=CC=C3)C4=CC=CC=C4	70%@10µM
17	O=C(CN1CCC(C(OCC)=O)CC1)NN(C2=CC=CC=C2)C3=CC=CC=C3	47%@10µM
18	O=C(CCN1CCC(C(OCC)=O)CC1)NN(C2=CC=CC=C2)C3=CC=CC=C3	24%@10µM
19	O=C(CCN1CCCCC1)NN(C2=CC=CC=C2)C3=CC=CC=C3	60%@10µM
20	O=C(CN1CCOCC1)NN(C2=CC=CC=C2)C3=CC=CC=C3	-1%@10µM
21	O=C(CCN1CCOCC1)NN(C2=CC=CC=C2)C3=CC=CC=C3	29%@10µM
22	O=C(CNCCN1CCOCC1)NN(C2=CC=CC=C2)C3=CC=CC=C3	27%@10µM
23	O=C(CCNCCN1CCOCC1)NN(C2=CC=CC=C2)C3=CC=CC=C3	42%@10µM
24	O=C(CNCCC1=CC=CC=C1)NN(C2=CC=CC=C2)C3=CC=CC=C3	10%@10µM
25	O=C(CCNCCC1=CC=CC=C1)NN(C2=CC=CC=C2)C3=CC=CC=C3	61%@10µM
26	O=C(CNCCCCCCC(OCC)=O)NN(C1=CC=CC=C1)C2=CC=CC=C2	51%@10µM
27	O=C(CCNCCCCCCC(OCC)=O)NN(C1=CC=CC=C1)C2=CC=CC=C2	53%@10µM
28	O=C(CCCCC)NN(C1=CC=CC=C1)C2=CC=CC=C2	67%@10µM
29	O=C(CC1=CC=C(Br)C=C1)NN(C2=CC=CC=C2)C3=CC=CC=C3	73%@10µM
30	O=C(CNCCC1CCN(CC2=CC=CC=C2)CC1)NN(CC3=CC=CC=C3)C4=CC=CC=C4	1.05 µM
31	O=C(CCNCCC1CCN(CC2=CC=CC=C2)CC1)NN(CC3=CC=CC=C3)C4=CC=CC=C4	<75%@10µM
32	O=C(CCNCCN1CCN(CC2=CC=CC=C2)CC1)NN(CC3=CC=CC=C3)C4=CC=CC=C4	3.63 µM
33	O=C(CN1CCN(C)CC1)NN(CC2=CC=CC=C2)C3=CC=CC=C3	13%@10µM	>100 µM
34	O=C(CCN1CCN(C)CC1)NN(CC2=CC=CC=C2)C3=CC=CC=C3	<75%@10µM
35	O=C(CN1CCC(C(OCC)=O)CC1)NN(CC2=CC=CC=C2)C3=CC=CC=C3	15%@10µM
36	O=C(CN1CCC(C(OC)=O)CC1)NN(CC2=CC=CC=C2)C3=CC=CC=C3	24%@10µM
37	O=C(CNCCCCCCC(OCC)=O)NN(CC1=CC=CC=C1)C2=CC=CC=C2	30%@10µM
38	O=C(CCCCC)NN(CC1=CC=CC=C1)C2=CC=CC=C2	18%@10µM
39	O=C(CC1=CC=C(Br)C=C1)NN(CC2=CC=CC=C2)C3=CC=CC=C3	32%@10µM
40	O=C(N(C1=CC=CC=C1)C2=CC=CC=C2)CNCCC3CCN(CC4=CC=CC=C4)CC3	8%@10µM
41	O=C(C1CCN(CC(N(C2=CC=CC=C2)C3=CC=CC=C3)=O)CC1)OCC	40%@10µM
42	O=C(CNCCC1=CC=CC=C1)N(C2=CC=CC=C2)C3=CC=CC=C3	38%@10µM
43	O=C(CNCCCCCCC(OCC)=O)N(C1=CC=CC=C1)C2=CC=CC=C2	35%@10µM
44	CCCCCC(N(C1=CC=CC=C1)C2=CC=CC=C2)=O	32%@10µM
45	O=C(CC1=CC=C(Br)C=C1)N(C2=CC=CC=C2)C3=CC=CC=C3	36%@10µM
